# Supplementary material for: Major Orthopaedic Surgery in Persons with Haemophilia A with and without Inhibitors Treated by Emicizumab: A Mid-Term, Large, and Successful Series at a Single Center
Source: J Clin Med. 2024 Apr 30;13(9):2646. doi: 10.3390/jcm13092646 (PMC11084841; doi:10.3390/jcm13092646)
Supplement: Supplementary file 1 [file jcm-13-02646-s001.zip]

Archive with 1 entries (1 files):
- jcm-2887226-supplementary.pdf
